# Supplementary material for: Coupling amplified DNA from flow-sorted chromosomes to high-density SNP mapping in barley
Source: BMC Genomics. 2008 Jun 19;9:294. doi: 10.1186/1471-2164-9-294 (PMC2453526; doi:10.1186/1471-2164-9-294)
Supplement: Additional file 1 — Analysis of 40 HarvEST:Barley unigenes mapped to 1H. XLS file with a table displaying results of analysis of barley-rice synteny based on BLASTX of all rice proteins against these 40 HarvEST:Barley unigenes mapped to 1H. [file 1471-2164-9-294-S1.xls]

## Sheet: Sheet1
Supplemental File 1. Analysis of 40 HarvEST:Barley unigenes mapped to 1H
Locus_name	Unigene #32	RiceLocus	Rice E-Score	Rice Chr	Rice Description
3546-989	3646	LOC_Os01g03520.1	1e-124	1	protein ubiquitin conjugating enzyme/ ubiquitin-like activating enzyme, putative, expressed
ABC10814-1-1-144	8289	LOC_Os01g31610.1	1e-119	1	protein tyrosyl-tRNA synthetase, putative, expressed
1378-430	1378	LOC_Os02g57540.1	3e-68	2	protein 60S ribosomal protein L28, putative, expressed
ABC07565-1-29-380	5516	LOC_Os03g38540.1	5e-64	3	protein glutamate formiminotransferase, putative, expressed
ABC15023-pHv1026	11447	LOC_Os04g09530.1	1e-101	4	protein pentatricopeptide repeat protein PPR986-12, putative, expressed
34-472	34	LOC_Os05g38520.2	4e-51	5	protein 60S ribosomal protein L36-2, putative, expressed
241-941	241	LOC_Os05g36290.2	1e-118	5	protein actin-1, putative, expressed
ABC00875-1-3-436	429	LOC_Os05g49270.1	5e-89	5	protein solute carrier family 2, facilitated glucose transporter member 8, putative, expressed
ABC00697-pHv3016	455	LOC_Os05g39390.1	1e-107	5	protein outer membrane protein, OMP85 family protein, expressed
1005-549	1005	LOC_Os05g07700.1	1e-120	5	protein 60S ribosomal protein L10-3, putative, expressed
1670-1304	1670	LOC_Os05g41930.3	1e-116	5	protein gda-1, putative, expressed
1707-1837	1707	LOC_Os05g45960.1	0	5	protein aldehyde dehydrogenase, putative, expressed
1990-811	1990	LOC_Os05g41900.2	9e-59	5	protein protein translation factor SUI1, putative, expressed
ABC03390-1-2-184	2345	LOC_Os05g50380.1	0	5	protein glucose-1-phosphate adenylyltransferase large subunit, chloroplast precursor, putative, expressed
2504-1413	2504	LOC_Os05g24594.1	1e-111	5	protein coatomer subunit delta, putative, expressed
ABC03674-1-1-226	2564	LOC_Os05g39990.1	1e-102	5	protein alpha-expansin 1 precursor, putative, expressed
2609-350	2609	LOC_Os05g02060.1	2e-60	5	protein amino acid selective channel protein, putative, expressed
2686-440	2686	LOC_Os05g39690.1	1e-170	5	protein aldose reductase, putative, expressed
ABC04013-1-1-437	2770	LOC_Os05g08970.1	1e-112	5	protein structure-specific recognition protein 1, putative, expressed
3083-1598	3083	LOC_Os05g05140.2	4e-88	5	protein expressed protein
3561-892	3561	LOC_Os05g04520.1	1e-108	5	protein pto kinase interactor 1, putative, expressed
ABC05196-1-1-329	3705	LOC_Os05g49770.2	1e-121	5	protein CTP synthase, putative, expressed
ABC07133-1-1-56	5189	LOC_Os05g07680.2	7e-76	5	protein CENP-E like kinetochore protein, putative, expressed
5505-562	5505	LOC_Os05g35274.3	5e-86	5	protein RNA recognition motif-containing protein, putative, expressed
ABC07739-1-3-471	5526	LOC_Os05g39770.2	1e-120	5	protein alanine--glyoxylate aminotransferase 2 homolog 2, mitochondrial precursor, putative, expressed
ABC07434-1-3-533	5529	LOC_Os05g48340.2	4e-93	5	protein expressed protein
ABC07521-1-2-352	5609	LOC_Os05g36910.1	1e-103	5	protein NC domain containing protein, expressed
ABC08236-1-2-136	6140	LOC_Os05g33280.1	3e-84	5	protein beta-propeller domains of methanol dehydrogenase type, putative, expressed
ABC14115-1-1-466	10550	LOC_Os05g04820.1	7e-66	5	protein MYB2, putative, expressed
3845-1089	3845	LOC_Os08g37874.1	1e-109	8	protein oxidoreductase, putative, expressed
5048-1685	5048	LOC_Os08g16480.1	1e-103	8	protein ATPase, putative, expressed
1464-57	1464	LOC_Os10g41410.2	2e-75	10	protein nucleoside diphosphate kinase 1, putative, expressed
1922-1248	1922	LOC_Os10g31850.3	1e-119	10	protein RING finger and CHY zinc finger domain-containing protein 1, putative, expressed
2806-1327	2806	LOC_Os10g35110.2	1e-126	10	protein alpha-galactosidase precursor, putative, expressed
4163-1908	4163	LOC_Os10g35220.2	1e-96	10	protein nucleic acid binding protein, putative, expressed
5330-1186	5330	LOC_Os10g42670.1	9e-87	10	protein xyloglucan endotransglucosylase/hydrolase protein 30 precursor, putative, expressed
ABC08040-1-2-267	5769	LOC_Os10g40200.1	1e-121	10	protein branched-chain-amino-acid aminotransferase, putative, expressed
ABC16820-1-1-469	15066	LOC_Os10g31856.1	1e-111	10	protein ATP binding protein, putative, expressed
ABC18945-1-3-437	15532	LOC_Os10g39890.1	8e-57	10	protein pollen proteins Ole e I family protein, expressed
4456-443	4456	LOC_Os12g41760.1	6e-21	12	protein conserved hypothetical protein
